# Supplementary material for: Drug Repurposing as a Broad-Spectrum Strategy Against Coronaviruses: Frontiers in Mechanisms and Clinical Translation
Source: Viruses. 2026 Jul 21;18(7):804. doi: 10.3390/v18070804 (PMC13431539; doi:10.3390/v18070804)
Supplement: Supplementary file 1 [file viruses-18-00804-s001.zip]

Archive with 1 entries (1 files):
- viruses-4409770-supplementary.pdf
